# Supplementary material for: The Association with Subclinical Thyroid Dysfunction and Uric Acid
Source: Int J Endocrinol. 2021 Dec 13;2021:9720618. doi: 10.1155/2021/9720618 (PMC8687809; doi:10.1155/2021/9720618)
Supplement: Supplementary Materials — Table S1. Basic characteristics of included studies. Table S2. Inclusion and exclusion criteria and TSH level in patients with SCH/SCHyper of included studies. [file 9720618.f1.zip]

Archive with 2 entries (2 files):
- 9720618.f1/Table S1 (1).docx
- 9720618.f1/Table S2.docx
